# Supplementary material for: Health-Related Quality of Life by Gulf War Illness Case Status
Source: Int J Environ Res Public Health. 2022 Apr 7;19(8):4425. doi: 10.3390/ijerph19084425 (PMC9026791; doi:10.3390/ijerph19084425)
Supplement: Supplementary file 1 [file ijerph-19-04425-s001.zip]

Archive with 1 entries (1 files):
- ijerph-1585402-supplementary.pdf
